# Supplementary material for: Radiosensitizing effect of curcumin-loaded lipid nanoparticles in breast cancer cells
Source: Sci Rep. 2019 Jul 31;9:11134. doi: 10.1038/s41598-019-47553-2 (PMC6668411; doi:10.1038/s41598-019-47553-2)
Supplement: Supplementary file 2 — 51 gene signature. [file 41598_2019_47553_MOESM2_ESM.xls]

## Sheet: 51-gene signature
		51-gene signature
		GeneSymbol	MCF10A SLNB-Cur	MCF7 SLNB-Cur	MDA-MB-231 SLNB-Cur	Description
		ACR	-2.12813	-1.85466	-1.5931	Homo sapiens acrosin
		ACSBG2	-1.74008	-1.54647	-1.64797	Homo sapiens acyl-CoA synthetase bubblegum family member 2
		ADARB2-AS1	1.7597	3.47047	1.53765	Homo sapiens ADARB2 antisense RNA 1
		AMER2	2.10532	3.83706	2.16032	Homo sapiens APC membrane recruitment protein 2
		ANKRD36B	2.13021	1.69314	1.6204	Homo sapiens cDNA: FLJ21281 fis
		APOL6	2.15606	-2.66	2.54825	Homo sapiens apolipoprotein L, 6
		ARHGEF15	1.74654	2.07241	2.3366	Homo sapiens Rho guanine nucleotide exchange factor (GEF) 15
		ART5	-1.51007	-1.58447	-1.61674	Homo sapiens ADP-ribosyltransferase 5
		C1orf189	-2.14756	-3.7938	-1.50929	Homo sapiens chromosome 1 open reading frame 189
		CALB2	-2.03389	-1.84946	-1.66124	Homo sapiens calbindin 2
		CCDC138	-1.82181	-1.87461	-1.90367	coiled-coil domain containing 138
		CHD2	1.74844	2.02109	1.70033	Homo sapiens CHD2
		CHD6	-1.88795	-1.67481	-2.19438	Homo sapiens chromodomain helicase DNA binding protein 6
		DLGAP4	1.77383	1.71331	1.63049	Homo sapiens discs, large (Drosophila) homolog-associated protein 4
		EPSTI1	-1.63839	-1.87412	1.80478	Homo sapiens epithelial stromal interaction 1 (breast)
		F7	1.51515	1.6171	1.5181	Homo sapiens coagulation factor VII (serum prothrombin conversion accelerator) (F7)
		GAD1	-1.62721	-2.01371	-2.67778	Homo sapiens glutamate decarboxylase 1 (brain, 67kDa)
		GLTSCR1	1.55044	1.69305	1.9073	Homo sapiens glioma tumor suppressor candidate region protein 1
		GNA14	1.86851	1.50166	2.62815	Homo sapiens guanine nucleotide binding protein (G protein), alpha 14
		GPR37L1	-1.6766	-1.55944	-2.01108	G protein-coupled receptor 37 like 1
		HMGB4	-1.98818	-1.74654	-1.55577	Homo sapiens high mobility group box 4
		HRASLS5	1.72422	1.79505	2.57562	Homo sapiens HRAS-like suppressor family, member 5
		IQCH	-2.22526	-1.86575	-1.68978	Homo sapiens IQ motif containing H
		ITPKB	1.62608	1.71579	-1.82304	inositol-trisphosphate 3-kinase B
		KIAA1656	2.02689	1.92516	1.8284	Homo sapiens KIAA1656 protein
		KLHL34	-2.69804	-3.5166	-1.58192	Homo sapiens kelch-like family member 34
		LOC100130078	1.59976	1.8573	1.58452	Homo sapiens cDNA FLJ37340 fis
		MMP16	-2.22768	-1.76284	-1.54616	Homo sapiens matrix metallopeptidase 16 (membrane-inserted)
		NOL4L	1.54119	1.64423	1.70634	Homo sapiens nucleolar protein 4-like
		NR3C1	1.80756	1.5678	1.96196	Homo sapiens nuclear receptor subfamily 3, group C, member 1
		OR10H3	1.82534	2.17598	1.60808	Homo sapiens olfactory receptor, family 10, subfamily H, member 3
		OR2W3	3.52069	2.72422	1.52177	Homo sapiens olfactory receptor, family 2, subfamily W, member 3
		OR8D2	1.7546	2.01997	1.9133	Homo sapiens olfactory receptor, family 8, subfamily D, member 2
		PALM2-AKAP2	1.74369	1.6399	1.90633	Homo sapiens PALM2-AKAP2 readthrough
		PIP5K1A	1.60387	-1.59469	-1.52133	Homo sapiens phosphatidylinositol-4-phosphate 5-kinase, type I, alpha
		PNPLA7	1.62416	1.69595	2.01937	patatin-like phospholipase domain containing 7
		PPP3R1	1.70535	-3.07748	1.54034	Homo sapiens protein phosphatase 3, regulatory subunit B, alpha
		PRR11	-2.38421	-1.82401	-1.84864	Homo sapiens cDNA FLJ11029
		RASD1	1.65739	1.68317	3.18831	Homo sapiens RAS, dexamethasone-induced 1
		RHO	1.91989	2.07878	2.21068	Homo sapiens rhodopsin
		SARDH	1.86169	1.84614	2.00557	Homo sapiens SARDH
		SLA	1.72911	1.76932	1.52935	Homo sapiens Src-like-adaptor
		SLC6A19	1.59289	1.57198	1.62227	Homo sapiens solute carrier family 6 (neutral amino acid transporter), member 19
		SPINK4	-2.04267	1.54994	8.05816	Homo sapiens serine peptidase inhibitor, Kazal type 4
		SSTR4	1.58384	1.55741	1.99259	Homo sapiens somatostatin receptor 4
		ST8SIA2	1.62302	2.03015	1.63621	Homo sapiens ST8 alpha-N-acetyl-neuraminide alpha-2,8-sialyltransferase 2
		STRIP2	2.59714	-1.80552	1.53121	Homo sapiens striatin interacting protein 2
		TCF15	1.65563	1.96357	1.6022	Homo sapiens transcription factor 15
		TMEM201	1.63213	1.67543	2.2523	Homo sapiens transmembrane protein 201
		WHSC1	1.66843	1.59469	-1.67757	Homo sapiens Wolf-Hirschhorn syndrome candidate 1
		ZNF367	1.59187	-1.66362	-1.70615	Homo sapiens zinc finger protein 367
