# Supplementary material for: Radiosensitizing effect of curcumin-loaded lipid nanoparticles in breast cancer cells
Source: Sci Rep. 2019 Jul 31;9:11134. doi: 10.1038/s41598-019-47553-2 (PMC6668411; doi:10.1038/s41598-019-47553-2)
Supplement: Supplementary file 3 — 263 gene signature [file 41598_2019_47553_MOESM3_ESM.xls]

## Sheet: 263-gene signature
		263-gene signature
		GeneSymbol	MCF7 SLNB-Cur	MDA-MB-231 SLNB-Cur	Description
		ACR	-1.85466	-1.5931	Homo sapiens acrosin
		ACSBG2	-1.54647	-1.64797	Homo sapiens acyl-CoA synthetase bubblegum family member 2
		ACTR2	-1.58842	-1.54462	Homo sapiens ARP2 actin-related protein 2 homolog (yeast)
		ADD1	-1.55599	-1.6092	Homo sapiens adducin 1 (alpha)
		AGRP	-2.43973	-2.4687	Homo sapiens agouti related neuropeptide
		AMMECR1	-1.55625	-2.09675	Homo sapiens Alport syndrome, chromosomal region gene 1
		ART5	-1.58447	-1.61674	Homo sapiens ADP-ribosyltransferase 5
		BAG5	-1.5151	-1.74925	Homo sapiens BCL2-associated athanogene 5
		BMPR1A	-1.58118	-1.52942	Homo sapiens bone morphogenetic protein receptor, type IA
		C1orf189	-3.7938	-1.50929	Homo sapiens chromosome 1 open reading frame 189
		CALB2	-1.84946	-1.66124	Homo sapiens calbindin 2
		CCDC132	-1.96419	-2.27518	Homo sapiens coiled-coil domain containing 132
		CCDC138	-1.87461	-1.90367	coiled-coil domain containing 138
		CCP110	-1.70615	-2.09783	Homo sapiens centriolar coiled coil protein 110kDa
		CFAP69	-2.47287	-1.81922	Homo sapiens cilia and flagella associated protein 69
		CHD6	-1.67481	-2.19438	Homo sapiens chromodomain helicase DNA binding protein 6
		CHM	-1.62168	-1.6146	Homo sapiens choroideremia (Rab escort protein 1)
		CLASP2	-2.54398	-1.87765	Homo sapiens cytoplasmic linker associated protein 2
		CNTRL	-2.72089	-1.60376	Homo sapiens centriolin
		DCBLD1	-3.31058	-1.82015	Homo sapiens discoidin, CUB and LCCL domain containing 1
		DCBLD11	-1.51767	-1.76932	Homo sapiens discoidin, CUB and LCCL domain containing 11
		DDX50	-1.73527	-2.02344	Homo sapiens DEAD (Asp-Glu-Ala-Asp) box polypeptide 50
		DIAPH3	-2.08457	-1.87811	Homo sapiens diaphanous-related formin 3
		DTNB	-1.55339	-1.91493	Homo sapiens dystrobrevin, beta (DTNB)
		EDRF1	-1.56436	-1.61722	Homo sapiens erythroid differentiation regulatory factor 1
		ERAP1	-1.84741	-1.52995	Homo sapiens endoplasmic reticulum aminopeptidase 1
		EXOC4	-1.65558	-1.84324	Homo sapiens exocyst complex component 4
		EXOC5	-1.55584	-1.59702	Homo sapiens exocyst complex component 5
		EXOC6	-1.66289	-1.88923	Homo sapiens exocyst complex component 6
		FAM104B	-2.02175	-1.85511	Homo sapiens family with sequence similarity 104, member B
		FAM126A	-1.52071	-1.53268	Homo sapiens family with sequence similarity 126, member A
		FAR1	-1.68027	-1.55618	Homo sapiens fatty acyl CoA reductase 1
		FBXO34	-3.00166	-1.6329	Homo sapiens F-box protein 34
		FGFR1OP	-1.71942	-2.4924	Homo sapiens FGFR1 oncogene partner
		FNIP1	-1.7091	-2.27651	Homo sapiens folliculin interacting protein 1
		FRYL	-1.67631	-1.52301	Homo sapiens FRY-like
		GAD1	-2.01371	-2.67778	Homo sapiens glutamate decarboxylase 1 (brain, 67kDa)
		GIMAP2	-1.68759	-1.59508	Homo sapiens GTPase, IMAP family member 2
		GPR37L1	-1.55944	-2.01108	G protein-coupled receptor 37 like 1
		GSTCD	-1.51109	-1.59801	Homo sapiens glutathione S-transferase, C-terminal domain containing
		HIAT1	-1.67936	-1.55301	Homo sapiens hippocampus abundant transcript 1
		HIPK3	-1.6122	-2.3047	Homo sapiens homeodomain interacting protein kinase 3
		HMGB4	-1.74654	-1.55577	Homo sapiens high mobility group box 4
		IQCH	-1.86575	-1.68978	Homo sapiens IQ motif containing H
		KDM1B	-2.7472	-1.51924	Homo sapiens lysine (K)-specific demethylase 1B
		KLHL34	-3.5166	-1.58192	Homo sapiens kelch-like family member 34
		LIG3	-2.25485	-2.01862	Homo sapiens ligase III, DNA, ATP-dependent
		LIM2	-1.53769	-1.59849	Homo sapiens lens intrinsic membrane protein 2, 19kDa
		LOC643387	-1.70563	-1.57032	Homo sapiens TAR DNA binding protein pseudogene
		LRRC8C	-1.60915	-1.87689	Homo sapiens leucine rich repeat containing 8 family, member C
		MB21D2	-1.54641	-1.90265	Homo sapiens Mab-21 domain containing 2
		MGC16142	-3.68559	-1.761	Homo sapiens uncharacterized protein MGC16142
		MMP16	-1.76284	-1.54616	Homo sapiens matrix metallopeptidase 16 (membrane-inserted)
		MMS22L	-1.76264	-1.86726	Homo sapiens MMS22-like, DNA repair protein
		MMS22L	-1.53419	-1.72723	Homo sapiens MMS22-like, DNA repair protein
		NEK1	-1.52939	-1.86146	Homo sapiens NIMA-related kinase 1
		NLN	-1.50253	-1.72989	Homo sapiens neurolysin (metallopeptidase M3 family)
		PALMD	-2.62166	-1.69797	Homo sapiens palmdelphin
		PAQR3	-1.94201	-1.78117	Homo sapiens progestin and adipoQ receptor family member III
		PES1	-2.12448	-2.30705	Homo sapiens pescadillo ribosomal biogenesis factor 1
		PIK3R1	-1.60938	-1.89494	Homo sapiens phosphoinositide-3-kinase, regulatory subunit 1
		PIP5K1A	-1.59469	-1.52133	Homo sapiens phosphatidylinositol-4-phosphate 5-kinase, type I, alpha
		PLK4	-1.52707	-1.68214	Homo sapiens polo-like kinase 4
		PRKACA	-1.6176	-1.88607	Homo sapiens protein kinase, cAMP-dependent, catalytic, alpha
		PRKDC	-1.61665	-1.74602	Homo sapiens protein kinase, DNA-activated, catalytic polypeptide
		PRR11	-1.82401	-1.84864	Homo sapiens cDNA FLJ11029
		QKI	-4.20341	-1.70777	Homo sapiens QKI, KH domain containing, RNA binding
		RAB29	-1.60472	-1.68319	Homo sapiens RAB29, member RAS oncogene family
		RBM23	-1.61762	-1.80028	Homo sapiens RNA binding motif protein 23
		RBMX	-1.50984	-1.8282	Homo sapiens RNA binding motif protein, X-linked
		RRN3	-1.5708	-1.53409	Homo sapiens RRN3 RNA polymerase I transcription factor homolog
		SAMD9	-1.92735	-1.79255	Homo sapiens sterile alpha motif domain containing 9
		SF3B4	-1.70004	-1.98428	Homo sapiens splicing factor 3b, subunit 4, 49kDa
		SKA1	-3.0452	-1.66161	Homo sapiens spindle and kinetochore associated complex subunit 1
		SREK1IP1	-1.50491	-1.7376	Homo sapiens SREK1-interacting protein 1
		TNPO1	-1.51183	-1.89624	Homo sapiens transportin 1
		TTC37	-1.94994	-1.88183	Homo sapiens tetratricopeptide repeat domain 37
		UBQLN1	-1.50985	-1.69705	Homo sapiens ubiquilin 1
		USP48	-1.57128	-1.64392	Homo sapiens ubiquitin specific peptidase 48
		WDR19	-1.62424	-1.62377	Homo sapiens WD repeat domain 19
		XRN1	-1.63864	-1.81754	Homo sapiens 5'-3' exoribonuclease 1
		ZBED9	-1.57496	-2.27277	Homo sapiens zinc finger, BED-type containing 9
		ZFYVE16	-1.98996	-1.8376	Homo sapiens zinc finger, FYVE domain containing 16
		ZNF367	-1.66362	-1.70615	Homo sapiens zinc finger protein 367
		ZNF507	-1.66177	-2.06314	Homo sapiens zinc finger protein 507
		ZNF638	-1.59799	-1.77162	Homo sapiens zinc finger protein 638
		ZNF676	-2.07091	-2.30417	Homo sapiens zinc finger protein 676
		DST	1.66982	-2.53202	Homo sapiens dystonin
		EDN1	1.55181	-1.95498	Homo sapiens endothelin 1
		FAM90A1	1.55805	-1.82685	Homo sapiens family with sequence similarity 90, member A1
		ITPKB	1.71579	-1.82304	inositol-trisphosphate 3-kinase B
		KRTAP2-3	1.92006	-3.76884	Homo sapiens keratin associated protein 2-3
		MIR600HG	1.72234	-1.85314	Homo sapiens MIR600 host gene (non-protein coding)
		MYO7B	1.53813	-1.72385	Homo sapiens myosin VIIB
		MYPN	2.01147	-1.52595	Homo sapiens myopalladin
		PRDM15	1.52978	-1.65805	Homo sapiens PR domain containing 15
		PTPRB	1.85339	-1.64286	Homo sapiens protein tyrosine phosphatase, receptor type, B
		RNU12	3.0524	-1.70518	Homo sapiens RNA, U12 small nuclear
		WHSC1	1.59469	-1.67757	Homo sapiens Wolf-Hirschhorn syndrome candidate 1
		ZNF687	2.03089	-1.7229	Homo sapiens zinc finger protein 687
		SAMD9L	-1.50399	1.78994	sterile alpha motif domain containing 9-like
		APOL6	-2.66	2.54825	Homo sapiens apolipoprotein L, 6
		ARL14	-2.29411	1.57251	Homo sapiens ADP-ribosylation factor-like 14
		EFNA5	-1.50129	1.55434	Homo sapiens ephrin-A5
		EPSTI1	-1.87412	1.80478	Homo sapiens epithelial stromal interaction 1 (breast)
		FBXL17	-2.36038	1.60073	Homo sapiens F-box and leucine-rich repeat protein 17
		FBXO32	-1.69626	1.86541	Homo sapiens F-box protein 32
		IFIT2	-1.51621	1.6697	Homo sapiens interferon-induced protein with tetratricopeptide repeats 2
		KYNU	-1.5921	1.76233	Homo sapiens kynureninase
		LBH	-1.54302	2.48016	Homo sapiens limb bud and heart development
		LINC00842	-1.70722	1.52525	Homo sapiens long intergenic non-protein coding RNA 842
		OSMR	-1.52125	1.6469	Homo sapiens oncostatin M receptor
		PDE8B	-1.56368	2.66041	Homo sapiens phosphodiesterase 8B
		PLIN4	-1.60856	1.88435	Homo sapiens perilipin 4
		PPP3R1	-3.07748	1.54034	Homo sapiens protein phosphatase 3, regulatory subunit B, alpha
		PSMB9	-1.77265	1.69118	Homo sapiens proteasome (prosome, macropain) subunit, beta type, 9
		PTCH1	-1.62378	1.52562	Homo sapiens patched 1
		SLAMF7	-1.55474	1.83082	Homo sapiens SLAM family member 7
		SOWAHA	-1.5608	1.56099	Homo sapiens sosondowah ankyrin repeat domain family member A
		STRIP2	-1.80552	1.53121	Homo sapiens striatin interacting protein 2
		TBX15	-1.79893	1.95607	Homo sapiens T-box 15
		TXNIP	-1.95987	1.82297	Homo sapiens thioredoxin interacting protein
		ZNF429	-1.79028	2.16233	Homo sapiens zinc finger protein 429
		ACTA1	1.79981	1.54486	Homo sapiens actin, alpha 1, skeletal muscle
		ADAM8	1.52325	1.65973	Homo sapiens ADAM metallopeptidase domain 8
		ADARB2-AS1	3.47047	1.53765	Homo sapiens ADARB2 antisense RNA 1
		AHRR	1.54444	2.14719	Homo sapiens aryl-hydrocarbon receptor repressor
		AHSA2	1.56339	2.65901	AHA1, activator of heat shock 90kDa protein ATPase homolog 2
		AMER2	3.83706	2.16032	Homo sapiens APC membrane recruitment protein 2
		ANKRD29	1.92883	1.70636	Homo sapiens ankyrin repeat domain 29
		ANKRD36B	1.69314	1.6204	Homo sapiens cDNA: FLJ21281 fis
		ARHGEF15	2.07241	2.3366	Homo sapiens Rho guanine nucleotide exchange factor
		C15orf27	1.76615	3.78576	Homo sapiens chromosome 15 open reading frame 27
		C1orf116	1.62003	1.50801	Homo sapiens chromosome 1 open reading frame 116
		C4orf32	1.55492	1.7295	Homo sapiens chromosome 4 open reading frame 32
		CAMK1G	1.59705	1.54054	Homo sapiens calcium/calmodulin-dependent protein kinase IG
		CARD9	1.95548	1.78078	Homo sapiens caspase recruitment domain family, member 9
		CEMIP	2.50879	2.9129	Homo sapiens cell migration inducing protein, hyaluronan binding
		CEMIP	2.27855	2.93565	Homo sapiens cell migration inducing protein, hyaluronan binding
		CFAP70	1.70318	4.66496	Homo sapiens cilia and flagella associated protein 70
		CFP	1.59701	2.90754	Homo sapiens complement factor properdin
		CHD2	2.02109	1.70033	Homo sapiens CHD2 mRNA, complete cds
		CLEC18B	1.69691	1.65888	Homo sapiens C-type lectin domain family 18, member B
		CLIP3	1.75917	1.55142	Homo sapiens CAP-GLY domain containing linker protein 3
		CMAHP	1.51467	2.07325	Homo sapiens cytidine monophospho-N-acetylneuraminic acid hydroxylase, pseudogene
		CPE	2.48749	1.56485	Homo sapiens carboxypeptidase E
		CSF1	1.65499	1.57412	Homo sapiens macrophage colony-stimulating factor
		CSGALNACT1	1.52855	11.2195	Homo sapiens chondroitin sulfate N-acetylgalactosaminyltransferase 1
		CTAGE5	2.91925	4.05753	CTAGE family, member 5
		CX3CL1	2.06103	1.72853	chemokine (C-X3-C motif) ligand 1
		CYP3A5	1.74853	3.16406	Homo sapiens cytochrome P450, family 3, subfamily A, polypeptide 5
		DEPDC5	1.51043	1.53207	Homo sapiens DEP domain containing 5
		DHTKD1	1.50441	1.59132	Homo sapiens dehydrogenase E1 and transketolase domain containing 1
		DIS3	1.5946	1.55852	DIS3 exosome endoribonuclease and 3'-5' exoribonuclease
		DLGAP4	1.71331	1.63049	Homo sapiens discs, large (Drosophila) homolog-associated protein 4
		DNAH12	1.99064	1.60892	Homo sapiens dynein, axonemal, heavy chain 12
		DNHD1	1.64921	1.55629	Homo sapiens dynein heavy chain domain 1
		EHF	1.87318	1.57264	Homo sapiens ets homologous factor
		ELAVL1	1.55529	1.51865	Homo sapiens ELAV like RNA binding protein 1
		F7	1.6171	1.5181	Homo sapiens coagulation factor VII
		FAM26E	2.78204	1.60554	family with sequence similarity 26, member E
		FAM9B	2.02861	4.4856	Homo sapiens family with sequence similarity 9, member B
		FER1L4	2.16293	2.11767	Homo sapiens fer-1-like family member 4, pseudogene (functional)
		GLTSCR1	1.69305	1.9073	Homo sapiens glioma tumor suppressor candidate region protein 1
		GNA14	1.50166	2.62815	Homo sapiens guanine nucleotide binding protein (G protein), alpha 14
		GNAZ	1.5581	1.69695	Homo sapiens guanine nucleotide binding protein (G protein), alpha z polypeptide
		HHIPL2	1.79157	1.68926	Homo sapiens HHIP-like 2
		HIF3A	2.72673	1.75569	hypoxia inducible factor 3, alpha subunit
		HK3	1.68644	1.50606	Homo sapiens hexokinase 3 (white cell)
		HMGCS2	1.68092	1.51052	Homo sapiens 3-hydroxy-3-methylglutaryl-CoA synthase 2 (mitochondrial)
		HOXB3	2.34453	1.53912	Homo sapiens homeobox B3
		HRASLS5	1.79505	2.57562	Homo sapiens HRAS-like suppressor family, member 5
		IGDCC4	1.52752	1.54641	Homo sapiens immunoglobulin superfamily, DCC subclass, member 4
		IGLL1	1.57105	1.54688	Homo sapiens immunoglobulin lambda-like polypeptide 1
		INSL4	1.60591	3.9651	Homo sapiens insulin-like 4
		KIAA1377	2.57808	1.97697	Homo sapiens KIAA1377
		KIAA1656	1.92516	1.8284	Homo sapiens KIAA1656 protein
		KIRREL3-AS3	1.60347	1.62626	Homo sapiens KIRREL3 antisense RNA 3
		LAPTM5	1.70402	1.75956	Homo sapiens lysosomal protein transmembrane 5
		LINC00525	2.66949	1.52952	Homo sapiens long intergenic non-protein coding RNA 525
		LINC01125	1.6266	1.9027	Homo sapiens long intergenic non-protein coding RNA 1125
		LINC01540	1.74117	1.76686	Homo sapiens long intergenic non-protein coding RNA 1540
		LINC01556	1.64826	1.81255	Homo sapiens long intergenic non-protein coding RNA 1556
		lnc-CDH16-2	1.85902	2.46878	Homo sapiens full length insert cDNA clone ZA79D12
		lnc-GGCT-1	1.54177	5.92007	ALU4_HUMAN (P39191) Alu subfamily SB2 sequence contamination warning entry, partial (40%)
		lnc-HSP90AA1-1	1.59293	1.5571	DB451431 RIKEN full-length enriched human cDNA library, testis Homo sapiens cDNA clone H013053G02 5
		lnc-SCCPDH-1	1.5931	2.2455	LNCipedia lincRNA (lnc-SCCPDH-1)
		lnc-THNSL1-2	1.96727	2.22277	Homo sapiens cDNA FLJ11983 fis
		LOC100130078	1.8573	1.58452	Homo sapiens cDNA FLJ37340 fis
		LOC100131564	1.51669	1.52073	Homo sapiens uncharacterized LOC100131564
		LOC101928152	1.90648	1.99106	PREDICTED: Homo sapiens uncharacterized LOC101928152
		LOC101929484	1.72777	1.88839	PREDICTED: Homo sapiens uncharacterized LOC101929484
		LOC344887	1.87944	2.55803	Homo sapiens NmrA-like family domain containing 1 pseudogene
		LOC344887	1.99137	2.65784	Homo sapiens NmrA-like family domain containing 1 pseudogene
		LOC401320	1.71111	1.67408	Homo sapiens uncharacterized LOC401320
		MAST1	1.57057	1.5331	Homo sapiens microtubule associated serine/threonine kinase 1
		MMP19	2.0132	1.70101	Homo sapiens matrix metallopeptidase 19
		MRPS27	1.58731	1.66302	Homo sapiens cDNA FLJ38645 fis
		MUC5AC	1.74045	3.2355	PREDICTED: Homo sapiens mucin 5AC, oligomeric mucus/gel-forming
		MUC6	1.63015	1.81568	Homo sapiens mucin 6, oligomeric mucus/gel-forming
		NFYC	1.74352	1.5523	nuclear transcription factor Y, gamma
		NOL4L	1.64423	1.70634	Homo sapiens nucleolar protein 4-like
		NR3C1	1.5678	1.96196	Homo sapiens nuclear receptor subfamily 3, group C, member 1 (glucocorticoid receptor)
		NR4A2	1.71069	1.89018	Homo sapiens nuclear receptor subfamily 4, group A, member 2
		NTN5	2.00796	1.60516	netrin 5
		NUCB2	1.82259	1.61885	nucleobindin 2
		OR10H3	2.17598	1.60808	Homo sapiens olfactory receptor, family 10, subfamily H, member 3
		OR2W3	2.72422	1.52177	Homo sapiens olfactory receptor, family 2, subfamily W, member 3
		OR51B5	1.61505	1.51797	Homo sapiens olfactory receptor, family 51, subfamily B, member 5
		OR8D2	2.01997	1.9133	Homo sapiens olfactory receptor, family 8, subfamily D, member 2
		P4HA3	2.22817	2.58504	Homo sapiens prolyl 4-hydroxylase, alpha polypeptide III
		PALM2-AKAP2	1.6399	1.90633	Homo sapiens PALM2-AKAP2 readthrough
		PAQR6	1.552	1.80366	Homo sapiens progestin and adipoQ receptor family member VI
		PAX4	1.69032	1.56484	Homo sapiens paired-box transcription factor
		PCDH1	1.54515	1.50309	Homo sapiens protocadherin 1
		PDE4B	1.54642	2.24943	Homo sapiens phosphodiesterase 4B, cAMP-specific
		PDE6A	1.97312	3.45992	Homo sapiens phosphodiesterase 6A, cGMP-specific, rod, alpha
		PKD1L2	2.4729	1.50233	Homo sapiens polycystic kidney disease 1-like 2
		PLB1	1.6109	2.53918	Homo sapiens phospholipase B1
		PLK5	1.61032	1.62773	Homo sapiens polo-like kinase 5
		PNPLA7	1.69595	2.01937	patatin-like phospholipase domain containing 7
		PRDM6	1.52422	1.58133	PR domain containing 6
		PRR5L	1.80947	2.08187	Homo sapiens proline rich 5 like
		RASD1	1.68317	3.18831	Homo sapiens RAS, dexamethasone-induced 1
		RHO	2.07878	2.21068	Homo sapiens rhodopsin
		RNF183	2.11506	1.66197	Homo sapiens ring finger protein 183
		SARDH	1.84614	2.00557	Homo sapiens SARDH mRNA, alternatively spliced
		SCARA5	1.77445	2.33408	Homo sapiens scavenger receptor class A, member 5
		SCD	1.53657	1.86464	Homo sapiens stearoyl-CoA desaturase (delta-9-desaturase)
		SCGN	2.27567	1.52588	Homo sapiens secretagogin, EF-hand calcium binding protein
		SCNN1A	1.58993	2.57863	Homo sapiens sodium channel, non voltage gated 1 alpha subunit
		SCX	1.84194	1.77437	Homo sapiens scleraxis basic helix-loop-helix transcription factor
		SELPLG	1.51633	1.54201	Homo sapiens selectin P ligand
		SEMA3	1.60914	1.54209	Homo sapiens sema domain, immunoglobulin domain (Ig), short basic domain, secreted, (semaphorin) 3
		SEMA3B	1.79087	1.90032	Homo sapiens sema domain, immunoglobulin domain (Ig), short basic domain, secreted, (semaphorin) 3B
		SEMA3B-AS1	2.00587	2.50078	Homo sapiens SEMA3B antisense RNA 1
		SFRP1	1.82652	1.99391	Homo sapiens secreted frizzled-related protein 1
		SLA	1.76932	1.52935	Homo sapiens Src-like-adaptor
		SLC12A7	1.75671	1.61148	Homo sapiens solute carrier family 12 (potassium/chloride transporter), member 7
		SLC5A4	1.72729	1.63864	Homo sapiens solute carrier family 5 (glucose activated ion channel), member 4
		SLC6A19	1.57198	1.62227	Homo sapiens solute carrier family 6 (neutral amino acid transporter), member 19
		SNED1	1.56696	3.27156	Homo sapiens sushi, nidogen and EGF-like domains 1
		SPACA6P	1.85158	1.65872	Homo sapiens cDNA FLJ14300 fis
		SPINK4	1.54994	8.05816	Homo sapiens serine peptidase inhibitor, Kazal type 4
		SSTR4	1.55741	1.99259	Homo sapiens somatostatin receptor 4
		ST8SIA2	2.03015	1.63621	Homo sapiens ST8 alpha-N-acetyl-neuraminide alpha-2,8-sialyltransferase 2
		SUGT1	1.5334	1.5687	SGT1, suppressor of G2 allele of SKP1
		SYNPO2	2.20718	1.91803	Homo sapiens synaptopodin 2
		TCF15	1.96357	1.6022	Homo sapiens transcription factor 15 (basic helix-loop-helix)
		TECPR2	1.65937	1.63627	Homo sapiens tectonin beta-propeller repeat containing 2
		TFF1	2.48861	2.06736	Homo sapiens trefoil factor 1
		TFF2	1.5236	1.85409	Homo sapiens trefoil factor 2
		TGFBI	1.77149	1.62492	Homo sapiens transforming growth factor, beta-induced, 68kDa
		TMEM200A	2.00645	1.54657	PREDICTED: Homo sapiens transmembrane protein 200A
		TMEM201	1.67543	2.2523	Homo sapiens transmembrane protein 201
		TMEM204	2.51504	1.75939	Homo sapiens transmembrane protein 204
		TNFRSF25	1.58234	1.54419	Homo sapiens tumor necrosis factor receptor superfamily, member 25
		TRPV1	1.63368	1.56451	Homo sapiens transient receptor potential cation channel, subfamily V, member 1
		TSPYL2	1.62708	1.51677	Homo sapiens TSPY-like 2
		YPEL4	1.66001	2.5151	Homo sapiens yippee-like 4
		ZDHHC1	1.70638	2.83039	Homo sapiens zinc finger, DHHC-type containing 1
		ZDHHC11	1.56959	1.82747	Homo sapiens zinc finger, DHHC-type containing 11
		ZFR2	2.74157	1.51111	Homo sapiens zinc finger RNA binding protein 2
